# Supplementary material for: A comparison of food sources of nudibranch mollusks at different depths off the Kuril Islands using fatty acid trophic markers
Source: PeerJ. 2021 Nov 24;9:e12336. doi: 10.7717/peerj.12336 (PMC8627124; doi:10.7717/peerj.12336)
Supplement: Supplemental Information 1 [file peerj-09-12336-s001.xlsx]

## Sheet: Total FA
A comparison of food sources of nudibranch mollusks at different depths off the Kuril Islands using fatty acid trophic markers
Anatolii A. Komisarenko, Vladimir V. Mordukhovich, Irina A. Ekimova, Andrey B. Imbs
Supplement materials
TABLE S1 Fatty acid composition (retention time (RT), peak areas, % of total FAs) of individuals of five nudibranch molluscs.
	Species	Coryphella verrucosa		Coryphella verrucosa		Coryphella verrucosa		Aeolidia papillosa		Aeolidia papillosa		Colga pacifica		Colga pacifica		Colga pacifica		Tritonia sp.		Tritonia sp.		Tritonia sp.		Tritonia sp.		Tritonia sp.		Dendronotus sp.		Dendronotus sp.		Dendronotus sp.
Fatty acids	Code	CV1		CV2		CV3		AP1		AP2		CP1		CP2		CP3		TS1		ТS2		TS3		TS4		TS5		DS1		DS2		DS3
	Depth	0-20		0-20		0-20		0-20		0-20		139		285-304		285-304		498-516		450-460		450-460		210-227		245-247		498-516		210-227		210-227
	RT	Area	Conc	Area	Conc	Area	Conc	Area	Conc	Area	Conc	Area	Conc	Area	Conc	Area	Conc	Area	Conc	Area	Conc	Area	Conc	Area	Conc	Area	Conc	Area	Conc	Area	Conc	Area	Conc
i-14:0	3.50188	6210.37	0.125289	1043.2	0.408643	1399.38	0.0378078	3373.09	1.06756	2866.79	0.934656	24431.5	0.693176	10000.3	0.295116	79211.8	2.64587	2836.66	0.0635734	3421.24	0.0816969	7369.97	0.271046	7360.01	0.167161	14404.6	0.345026	1785.5	0.430261	23.556	0.00624709	122.6	0.032737
ai-14:0	3.58214	3262.72	0.0658225	324.696	0.12719	225.45	0.00609108	1391.15	0.440292	924.77	0.301502	4782.67	0.135695	0	0	0	0	1045.34	0.0234274	644.741	0.015396	1415.09	0.0520429	3490	0.0792652	0	0	0	0	82.1215	0.0217787	142.783	0.0381263
14:0	3.8265	77649.4	1.56651	12624.5	4.9453	229982	6.21351	2737.31	0.866343	2450.14	0.798817	29993.2	0.850974	35366.4	1.04369	60570.5	2.02321	10079.2	0.225888	26757	0.63894	19346.4	0.711506	11404.8	0.259025	9675.36	0.231748	4736.23	1.14131	1371.4	0.363696	4595.61	1.22713
14:1n-9	3.98714	1058.88	0.0213619	0	0	0	0	512.701	0.162267	369.224	0.120378	0	0	1941.28	0.0572886	10925.6	0.364941	0	0	4776.25	0.114054	4374.39	0.160877	795.702	0.018072	2277.21	0.0545447	0	0	0	0	269.2	0.0718826
14:1n-7	4.04371	2183.76	0.0440554	592.117	0.231945	3204.18	0.0865687	593.759	0.187921	569.317	0.185614	3998.71	0.113452	3454.7	0.101951	19530.8	0.652377	1438.11	0.0322301	3594.77	0.0858407	2556.57	0.0940235	1830.96	0.0415849	0	0	492.945	0.118787	81.1477	0.0215205	196.184	0.0523857
14:1n-5	4.0945	0	0	0	0	0	0	0	0	0	0	0	0	2580.6	0.0761556	0	0	0	0	0	0	0	0	0	0	0	0	117.712	0.0283657	0	0	0	0
i-15:0	4.19075	3328.15	0.0671425	260.209	0.10193	3963.53	0.107084	654.326	0.20709	438.582	0.14299	0	0	26279.6	0.775531	29560.7	0.987401	939.515	0.0210558	0	0	0	0	1754.87	0.0398566	2801.29	0.0670976	470.651	0.113415	0	0	0	0
ai-15:0	4.33012	2704.88	0.0545684	1003.45	0.393074	2976.34	0.080413	954.455	0.302079	1355.55	0.44195	8667.48	0.245915	10091.2	0.2978	18895.3	0.631148	2512.52	0.0563091	2387.43	0.0570104	1335.33	0.0491096	2151.78	0.0488713	2498.22	0.0598384	588.957	0.141924	190.72	0.0505793	235.657	0.0629257
15:0	4.59775	12167.1	0.24546	875.547	0.342971	13750.4	0.371502	3034.37	0.96036	2372.3	0.773439	64522.1	1.83063	71361.8	2.10594	80226.7	2.67977	9385.14	0.210334	13147.7	0.313959	7972.75	0.293215	11443.3	0.2599	11084.4	0.265498	1267.24	0.305373	844.678	0.22401	1911.2	0.510335
15:1n-7	4.903	3819.42	0.0770535	586.07	0.229576	1587.73	0.0428963	1399.05	0.442792	2663.64	0.868424	16236.9	0.460677	26732.6	0.788898	6730.8	0.224825	65717	1.47281	24766.9	0.591418	38561.4	1.41818	45774	1.03962	15462.6	0.370366	912.617	0.219918	644.127	0.170823	585.67	0.156387
15:1n-5	5.01271	2738.16	0.05524	203.452	0.0796967	509.157	0.0137561	1001.26	0.316892	920.392	0.300075	10303.9	0.292345	6116.39	0.180499	32443.4	1.08369	0	0	0	0	0	0	0	0	0	0	403.67	0.0972744	0	0	0	0
i-16:0	5.10125	4908.15	0.0990175	425.403	0.16664	4829.02	0.130468	1424.82	0.450948	1322.08	0.431038	16286.7	0.462089	13110	0.386886	15812.4	0.528174	9174.45	0.205612	12789.6	0.305407	8885.74	0.326792	8003.05	0.181766	5730.34	0.137255	921.187	0.221983	532.329	0.141174	1851.67	0.494438
ai-16:0	5.28675	2918.37	0.0588756	2031.19	0.795662	808.028	0.0218308	888.021	0.281053	2400.21	0.782538	16435.1	0.4663	10351.1	0.305469	18031.8	0.602307	5982.2	0.134069	1768.08	0.0422205	882.592	0.0324592	8275.96	0.187964	4220.59	0.101093	661.735	0.159462	509.422	0.135099	143.514	0.0383215
16:0	5.67125	614241	12.3918	20295.4	7.95014	496893	13.4248	26354.3	8.34098	21356.3	6.96278	365264	10.3633	332363	9.80829	232354	7.76121	679531	15.2292	559121	13.3515	317731	11.6853	699599	15.8893	729445	17.4719	44757.5	10.7854	53887.3	14.291	47757.9	12.7524
16:1n-9	6.00663	18725.2	0.377765	2141.6	0.838911	0	0	4098.14	1.29704	2067.05	0.673919	15317.4	0.434587	7795.13	0.23004	6362.01	0.212507	6102.8	0.136772	13685.4	0.326799	6767.19	0.248878	0	0	4764.25	0.114115	2114.36	0.509508	1652.63	0.43828	3659.12	0.977067
16:1n-7	6.07975	88112.5	1.77759	9622.48	3.76933	108985	2.94449	1986.27	0.628642	2378.64	0.775505	40428.3	1.14704	54587	1.6109	39882.4	1.33217	23602.3	0.52896	25744.9	0.614771	21171.1	0.778612	29929.5	0.67976	15181	0.36362	4216.93	1.01618	2082.3	0.552228	2722.09	0.726861
16:1n-5	6.24017	3431.46	0.0692266	0	0	0	0	241.231	0.0763483	307.162	0.100144	3268.98	0.092748	4905.84	0.144775	3909.71	0.130594	478.576	0.0107255	522.9	0.0124865	0	0	1365	0.031002	2105.16	0.0504237	0	0	85.7383	0.0227379	449.385	0.119996
i-17:0	6.361	18616.2	0.375565	514.08	0.201376	10699.1	0.289062	4035.31	1.27715	3390.59	1.10543	64364.9	1.82617	41365.4	1.22072	36604.9	1.22269	31862	0.714072	52601.1	1.25608	29219.7	1.07462	36295.1	0.824337	16370.4	0.39211	1938.78	0.467199	2296.53	0.609042	7736.96	2.06594
ai-17:0	6.61562	13662.1	0.275621	3818.6	1.49583	6525.28	0.176296	3498.69	1.10731	5548.44	1.80895	41947	1.19013	27735.7	0.818501	39882.9	1.33219	18356.5	0.411395	24023.4	0.573664	14378.4	0.528796	14510.5	0.329564	7030.27	0.168392	2478.3	0.597208	1105.42	0.293158	2176.91	0.581285
16:2n-6	6.75343	148.071	0.0029872	0	0	655.999	0.0177234	123.707	0.0391526	126.768	0.0413302	1398.81	0.0396872	0	0	0	0	3699.91	0.08292	5807.75	0.138685	3846.47	0.141462	3794.85	0.0861889	3895.14	0.0932978	0	0	64.0835	0.016995	150.621	0.0402191
16:2n-4	6.99225	28380.2	0.572546	3085.94	1.20883	29147.3	0.787485	2594.6	0.821176	3170.21	1.03358	25083.9	0.711684	22202.6	0.655216	46944.2	1.56805	12974	0.290765	17526.2	0.418513	10919.6	0.401592	22414.5	0.509079	18988	0.454807	9443.29	2.2756	6535.91	1.73333	2987.4	0.797702
17:0	7.135	14917.8	0.300954	292.841	0.114712	8874.34	0.239762	1760.97	0.557336	1565.31	0.510338	92913.4	2.63616	94785.3	2.79719	111630	3.72873	21361	0.478729	25995	0.620744	13546.8	0.498213	24476.1	0.555902	25435.9	0.60925	1540.27	0.371166	1929.37	0.511671	2909.95	0.777024
16:3n-3	7.71812	22493	0.453776	1408.84	0.551872	11731	0.316941	2480.24	0.784981	6166.73	2.01053	23793.5	0.675074	33745.4	0.995854	0	0	20774.2	0.465579	14519.8	0.346724	22036.4	0.810434	14403.9	0.327142	5344.74	0.128019	1888.99	0.455201	318.145	0.0843726	2314.5	0.618023
17:1	7.912	615.814	0.0124235	584	0.228765	760.544	0.0205479	183.507	0.058079	0	0	0	0	0	0	0	0	632.064	0.0141654	1722.85	0.0411405	748.895	0.0275422	931.92	0.0211658	2370.93	0.0567895	0	0	1516.63	0.402212	63.3914	0.0169269
i-18:0	8.04712	1514.57	0.0305551	646.416	0.253215	4760.78	0.128624	561.896	0.177837	459.102	0.149681	77984.1	2.21258	49146.2	1.45034	79519.1	2.65613	15487.9	0.347106	38892.6	0.928731	20668	0.76011	17859.1	0.405618	8488.27	0.203314	1975.94	0.476153	2589.03	0.686614	3137.61	0.837813
ai-18:0	8.4155	8363.13	0.168719	5362.85	2.10074	5150.63	0.139157	2032.35	0.643226	5674.61	1.85009	12893	0.365802	8889.65	0.26234	27333	0.912991	9596.31	0.215066	1774.08	0.0423638	3961.86	0.145706	7502.33	0.170394	3666.2	0.0878143	1067.98	0.257357	381.255	0.101109	198.58	0.0530255
16:4n-1	8.73417	2506.87	0.0505739	567.409	0.222266	0	0	1343.54	0.425222	953.087	0.310734	4999.12	0.141836	7295.59	0.215298	4069.98	0.135947	660.664	0.0148064	0	0	0	0	0	0	3508.14	0.0840284	0	0	913.723	0.242321	85.5642	0.0228476
18:0	9.16862	213860	4.31444	1887.38	0.739325	113473	3.06575	16068.2	5.0855	15481.5	5.04744	124903	3.54377	112565	3.32188	126777	4.23465	325845	7.30264	200883	4.79695	146070	5.37203	214046	4.86142	221106	5.29601	32273.4	7.77709	35293.5	9.35989	27416.3	7.32077
18:1n-11	9.53125	8934.18	0.180239	427.699	0.167539	2975.94	0.0804022	573.585	0.181536	111.538	0.0363646	1378.1	0.0390997	3175.13	0.0937005	5428.67	0.181331	2615.96	0.0586273	1823.92	0.0435541	1248.38	0.0459117	1333.53	0.0302872	1287.81	0.0308461	730.004	0.175913	1352.8	0.358765	981.938	0.262199
18:1n-9	9.73837	211854	4.27397	4203.36	1.64654	179808	4.85795	5009.54	1.58549	4247.92	1.38495	52191.7	1.48079	41347.5	1.2202	34732.1	1.16014	87588	1.96297	129860	3.10097	101842	3.74546	110678	2.51373	115972	2.77781	7240.69	1.74483	10109	2.68091	11216.5	2.99505
18:1n-7	9.91525	72232.2	1.45722	2954.6	1.15738	80876.2	2.18507	3571.35	1.13031	2871.71	0.936262	24056.3	0.68253	39816.1	1.175	25688.2	0.858048	39148.9	0.87738	23026.1	0.549848	15969	0.587295	35721.1	0.8113	28296.4	0.677766	3223.02	0.776667	2552.3	0.676874	4050.39	1.08155
18:1n-5	10.2526	42570.9	0.858831	1324.11	0.518681	35024.5	0.946273	3589.9	1.13618	2937.19	0.957611	6408.28	0.181817	7798.71	0.230146	8535.37	0.285102	10400.4	0.233088	18802.3	0.448986	11421.4	0.420046	9098.91	0.206655	13098.2	0.313733	2119.12	0.510655	1733.69	0.459776	1667.26	0.445197
i-19:0	10.458	0	0	0	0	1173.94	0.0317167	0	0	0	0	6280.58	0.178194	6530.36	0.192716	0	0	3157.93	0.0707737	5125.62	0.122397	3364.31	0.12373	2046.56	0.0464816	1462.19	0.035023	0	0	122.834	0.0325759	433.912	0.115864
Δ5,12-18:2	10.6994	3685.7	0.0743557	0	0	1921.31	0.0519089	448.162	0.141841	219.473	0.0715547	4619.96	0.131078	3215.45	0.0948904	0	0	2136.43	0.0478804	3265.24	0.0779719	1712.88	0.0629949	2192.17	0.0497888	2115.89	0.0506806	189.152	0.0455809	510.118	0.135284	429.121	0.114585
ai-19:0	10.9217	6981.14	0.140838	4210.76	1.64945	1433.7	0.0387349	1539.82	0.487344	4492.34	1.46463	6682.42	0.189595	4747.69	0.140108	30412.5	1.01585	7178.16	0.160873	0	0	0	0	6894.52	0.156589	6289.38	0.150646	918.71	0.221386	0	0	124.915	0.0333551
18:2n-6	11.0573	20891.2	0.421461	999.701	0.391604	15306.2	0.413536	699.413	0.22136	564.757	0.184127	28372.6	0.804991	28292.1	0.834922	26962	0.900598	3496.85	0.0783692	38491.1	0.919143	29601.5	1.08866	3158.38	0.0717334	4170.7	0.0998981	784.154	0.188962	2043.67	0.541984	3658.87	0.977002
18:2n-4	11.6465	15763.8	0.318021	2151.14	0.842649	21348.7	0.576787	249.13	0.078848	207.298	0.0675852	0	0	2660.35	0.0785091	0	0	0	0	0	0	0	0	723.835	0.0164398	751.611	0.0180029	678.084	0.163401	0	0	0	0
19:0	11.9353	2047.17	0.0412997	0	0	1134.83	0.0306602	838.872	0.265498	748.571	0.244056	8335.65	0.236501	7251.23	0.213989	26044.8	0.869959	4504.05	0.100942	4790.1	0.114384	3235.19	0.118981	5188.5	0.117842	8577.32	0.205447	326.879	0.0787698	242.979	0.0644385	624.818	0.16684
18:3n-6	12.0825	2983.23	0.0601839	0	0	2445.63	0.0660747	14.7131	0.0046566	0	0	0	0	454.294	0.0134066	0	0	0	0	0	0	308.907	0.0113607	0	0	0	0	0	0	0	0	287.393	0.0767405
18:3n-3	13.2219	27858.6	0.562021	5090.45	1.99404	4926.38	0.133098	9601.78	3.03891	12133.5	3.95586	135228	3.83672	74713	2.20484	129907	4.3392	11683.2	0.261836	23951.9	0.571955	18985.2	0.698222	22963.6	0.52155	20521.5	0.491539	4134.34	0.996274	2013.39	0.533954	2867.96	0.765811
i-20:0	13.6854	468.891	0.00945946	417.803	0.163663	370.296	0.0100045	170.058	0.0538223	0	0	0	0	0	0	0	0	0	0	3365.85	0.0803744	1458.56	0.0536418	1278.1	0.0290283	1896.28	0.0454204	0	0	0	0	205.281	0.0548147
ai-20:0	13.9023	32549.8	0.656662	0	0	14017.8	0.378725	1872.85	0.592746	5262.62	1.71577	14116.8	0.400523	9170.11	0.270617	25512.4	0.852176	9623	0.215665	7120.77	0.170039	14877.2	0.547142	9695.45	0.220204	4409.42	0.105616	4062.31	0.978916	549.532	0.145737	1768.54	0.472241
20:0	15.7606	4277.98	0.0863045	0	0	3232.11	0.0873234	610.232	0.193135	1026.46	0.334655	5579.94	0.158315	6533.5	0.192809	9331.17	0.311684	5855.88	0.131238	5271.46	0.125879	4420.15	0.16256	2648.74	0.0601583	4744.2	0.113635	470.106	0.113284	787.782	0.208921	475.334	0.126925
20:1n-11	16.5581	209796	4.23245	970.53	0.380177	150216	4.05845	4078.59	1.29085	4077.1	1.32926	44959.1	1.27559	40684.4	1.20063	28116.6	0.939165	24580.4	0.550881	28850.4	0.68893	16988.3	0.62478	15931	0.361825	27922.5	0.668809	6941.5	1.67273	2525.83	0.669853	2269.3	0.605954
20:1n-9	16.7991	346483	6.98998	4076.68	1.59692	617350	16.6792	5398.98	1.70875	5611.14	1.82939	83094.2	2.35756	72674.9	2.14469	39037.2	1.30394	57331.9	1.28489	62087.6	1.48261	38322.5	1.40939	74073.1	1.68235	72576.6	1.73838	16919.5	4.07718	10430.2	2.76609	19324.7	5.16012
20:1n-7	17.2131	262702	5.29979	3488.7	1.3666	298061	8.05286	13577.8	4.2973	13371.8	4.3596	64427	1.82793	63175.1	1.86435	52708.4	1.76059	118560	2.65709	92650.3	2.21243	52381.5	1.92644	112669	2.55894	102600	2.45751	22146.1	5.33665	14045.3	3.72484	10131.9	2.70545
Δ5,11-20:2	17.6206	86053.8	1.73606	790.557	0.309678	77512.4	2.09419	8279.14	2.6203	7195.42	2.34592	33617.7	0.953808	19894.9	0.587112	11248.9	0.37574	45757.4	1.02549	85361.1	2.03837	47958.7	1.76379	46379.9	1.05338	89043.6	2.13281	21712.1	5.23208	20337.8	5.39362	22309.9	5.95725
Δ5,13-20:2	17.8866	17332.9	0.349676	0	0	15214.5	0.411056	2435.47	0.770811	1367.14	0.445726	8190.2	0.232374	7354.28	0.21703	3455.52	0.115423	30471.6	0.68291	26551.6	0.634035	14626.2	0.537909	22735.8	0.516376	21856.9	0.523524	3197.7	0.770566	2647.55	0.702133	963.338	0.257233
20:4n-6	22.4826	180646	3.64437	9969.46	3.90525	79903	2.15877	11416.9	3.61338	12202.8	3.97847	274658	7.79264	115177	3.39897	51566.6	1.72245	465898	10.4414	510564	12.1919	369930	13.605	880288	19.9932	774147	18.5427	26564.3	6.40134	42266.7	11.2092	27073.8	7.22931
20:3n-3	23.594	5330.55	0.107539	0	0	6365.67	0.171984	500.29	0.158339	452.626	0.147569	11542	0.327472	8347.09	0.246329	0	0	0	0	0	0	411.222	0.0151236	808.854	0.0183708	0	0	0	0	344.808	0.0914436	624.33	0.16671
20:4n-3	25.4174	50598.9	1.02079	0	0	45544.9	1.23051	1254.18	0.39694	3337.11	1.08799	16217.2	0.460117	13617.6	0.401866	22292	0.744608	4051.21	0.0907933	2041.3	0.0487448	2314.02	0.0851032	7732.97	0.175632	7016.28	0.168057	2514.41	0.605911	886.225	0.235028	1780.89	0.475537
20:5n-3	27.4055	1.26947e+06	25.6105	98180.6	38.4595	502981	13.5893	55275.2	17.4943	41423	13.5051	322965	9.16323	310921	9.17551	114589	3.82755	753443	16.8857	578701	13.819	441020	16.2194	497829	11.3067	437796	10.4863	75777.6	18.2605	67247.5	17.8341	71166.5	19.0031
22:0	28.1097	0	0	0	0	622.481	0.0168178	227.827	0.0721059	640.362	0.208777	5028.7	0.142675	4312.66	0.12727	7071.31	0.236199	4006.41	0.0897891	2904.8	0.0693647	1494.85	0.0549763	1664.21	0.0377977	2786.37	0.0667402	0	0	70.3434	0.0186552	0	0
22:1n-11	29.3441	33962.2	0.685156	817.328	0.320165	61096.5	1.65067	759.936	0.240515	1194.77	0.389529	16865.6	0.478513	7838.59	0.231323	7649.17	0.255501	12349.5	0.27677	6667.09	0.159206	4887.27	0.17974	4248.6	0.0964945	3505.34	0.0839613	901.024	0.217124	183.023	0.0485379	879.683	0.234895
22:1n-9	29.9649	10934.9	0.220601	3433.16	1.34484	20459.3	0.552757	1604.81	0.507913	1425.55	0.464771	4764.92	0.135191	3965.44	0.117023	2886.53	0.0964172	9193.04	0.206029	17894.5	0.427308	9365.93	0.344452	6177.26	0.140298	11689.6	0.279994	2089.79	0.503587	3599.62	0.954624	4525.24	1.20834
22:1n-7	30.799	2868.44	0.0578683	2938	1.15088	1998.32	0.0539896	760.116	0.240572	1321.08	0.430711	5070.61	0.143864	24891.2	0.734558	44379.4	1.48238	0	0	3023.41	0.072197	1115.99	0.0410429	841.735	0.0191175	2509.88	0.0601176	1687.95	0.406754	390.436	0.103544	709.367	0.189417
Δ7,13-22:2	31.592	31868.5	0.642919	665.764	0.260794	29153.3	0.787646	7369.95	2.33254	8899.95	2.90164	544065	15.4363	372893	11.0044	179398	5.99234	441740	9.9	494793	11.8153	226170	8.31788	262562	5.96334	340887	8.16506	9924.39	2.39153	16997.8	4.50785	9835.25	2.62623
Δ7,15-22:2	32.666	18112.3	0.365399	0	0	15259.6	0.412274	4744.34	1.50155	6523.05	2.1267	28222.7	0.800739	24203.9	0.714276	13532.6	0.452022	92687.4	2.07725	125304	2.99217	58068.7	2.1356	91128.6	2.06972	111059	2.66014	2521.6	0.607642	4781.31	1.26801	238.906	0.0637932
22:2n-6	34.4435	1378.55	0.027811	450.77	0.176576	920.554	0.024871	771.896	0.2443	0	0	0	0	0	0	2837.73	0.0947871	0	0	0	0	0	0	0	0	0	0	0	0	0	0	0	0
21:5n-3	37.3771	32413.2	0.653907	0	0	14717.7	0.397634	753.166	0.238372	1178.17	0.384118	5353.14	0.15188	5283.97	0.155934	0	0	3911.55	0.0876632	0	0	769.162	0.0282876	3812.7	0.0865943	5272.47	0.126288	1495.63	0.360409	1603.2	0.425171	913.592	0.24395
22:4n-6	40.7024	26789.3	0.540451	13706	5.36894	11543.8	0.311885	12536.8	3.96781	12738.4	4.1531	36709.2	1.04152	51823.1	1.52934	12831.6	0.428607	34568.1	0.774718	26393.3	0.630255	15372.1	0.565343	22931.6	0.520825	19245.4	0.460972	2245.75	0.541169	1799.62	0.477263	9084.95	2.42589
22:5n-6	44.0577	11363.6	0.22925	0	0	5587.56	0.150962	10671.7	3.37754	10806.4	3.5232	43138.7	1.22394	369914	9.61643	689993	18.6475	12028.8	0.269581	0	0	0	0	0	0	66218.3	1.58609	21799.9	5.25323	0	0	0	0
22:5n-3	49.6734	175545	3.54147	6498.12	2.54545	48372.8	1.30691	31138.9	9.85526	21880	7.13353	47502.2	1.34774	69475.6	2.05028	20189.6	0.674383	42062.7	0.942684	46490.1	1.11015	32569.3	1.1978	28015.9	0.636298	24646	0.590332	7864.28	1.8951	5873.89	1.55776	9707.05	2.592
22:6n-3	53.6094	540013	10.8943	11592.7	4.54111	266042	7.18778	26138.2	8.27259	25419.9	8.28762	443018	12.5694	526676	15.5426	240245	8.02477	22835.8	0.511782	20617.9	0.492342	24906.1	0.915975	24362.4	0.55332	29232.2	0.70018	46241.8	11.1431	44091.7	11.6932	38517	10.2849
24:5n-6	67.9661	4222.89	0.085193	0	0	0	0	0	0	1362.71	0.444284	41694	1.18295	13588.5	0.401007	0	0	106069	2.37715	128858	3.07705	74933.3	2.75583	380920	8.65147	298222	7.14313	0	0	0	0	0	0
24:4n-3	78.3257	0	0	0	0	0	0	956.351	0.302679	951.263	0.31014	0	0	0	0	0	0	0	0	0	0	0	0	0	0	0	0	0	0	0	0	0	0
24:6n-3	96.0545	13322.4	0.268767	5727.71	2.24367	5504.97	0.14873	1194.51	0.378056	1219.26	0.397513	60007.7	1.70255	11407.5	0.336645	0	0	713923	16	586197	13.998	373265	13.7276	514800	11.6922	377270	9.03651	1504.5	0.362546	0	0	1831.89	0.489157
24:6n-3/24:5n-6																			6.73075		4.54916		4.98129		1.35147		1.26506
